# Supplementary material for: Murine GFP-Mx1 forms nuclear condensates and associates with cytoplasmic intermediate filaments: Novel antiviral activity against VSV
Source: J Biol Chem. 2021 Jan 13;295(52):18023–35. doi: 10.1074/jbc.RA120.015661 (PMC7939456; doi:10.1074/jbc.RA120.015661)
Supplement: Supplementary file 1 [file mmc1.zip]

Archive with 4 entries (4 files):
- 162950_1_supp_603822_qhdj0c.avi
- 162950_1_supp_603823_qhdj0c.avi
- 162950_1_supp_603824_qhdj0c.avi
- 162950_1_supp_603845_qhdjnn.pdf
